# Supplementary material for: Genome-Wide Identification, Characterization and Expression Profiling of myosin Family Genes in Sebastes schlegelii
Source: Genes (Basel). 2021 May 25;12(6):808. doi: 10.3390/genes12060808 (PMC8228858; doi:10.3390/genes12060808)
Supplement: Supplementary file 1 [file genes-12-00808-s001.zip]

Archive with 5 entries (4 files):
- genes-1202531 supplementary/
- genes-1202531 supplementary/genes-1202531 supplementary.pdf
- genes-1202531 supplementary/Table S1.xlsx
- genes-1202531 supplementary/Table S2.xlsx
- genes-1202531 supplementary/Table S3 .csv
