# Supplementary material for: Genome-Wide Identification, Characterization and Expression Profiling of myosin Family Genes in Sebastes schlegelii
Source: Genes (Basel). 2021 May 25;12(6):808. doi: 10.3390/genes12060808 (PMC8228858; doi:10.3390/genes12060808)
Supplement: Supplementary file 1 [file genes-12-00808-s001.zip › genes-1202531 supplementary/Table S1.xlsx]

## Sheet: Table S1
id	Heart	Liver	Spleen	Kidney	Brain	Gill	Muscle	Intestine	Testis	Ovary
Ss Myo6	1.24457	0.168623	1.96923	1.89	2.15989	1.9244	0.110733	13.9737	1.15182	1.70856
Ss Myo10l1	0.0715486	0.00474463	0.00993481	0.0150821	20.0488	0.233519	0.00499663	0.0110042	0.102628	0.0987031
Ss Myo9b	1.56692	3.01435	10.2714	3.31856	1.35864	19.168	0.298755	8.17225	6.70409	32.6737
Ss 10021429	0.000956868	0.0251135	0.120004	0.00304988	0.0302144	20.8666	42.0295	0	0.131051	0.0194245
Ss 10021428	0	0	0.0157974	0.0016138	0.00767632	1.13233	0.21427	0	0.454066	0.091477
Ss Myo15a	0.0130444	0.138191	0	0.00688027	0.44981	0.00597279	0.0152405	0.0129099	0.20868	0.293513
Ss Myo1c	9.68233	0.906967	12.6435	2.51005	25.1827	10.6672	4.4813	21.2531	63.8396	10.3345
Ss Myo18aa	4.01187	0.00440729	0.0230242	0.106782	1.68975	0.143821	7.13417	0.00902587	0.278699	0.184824
Ss Myo19	0.989591	1.09815	0.908309	0.686394	0.256608	6.00438	0.0638981	1.82977	2.92244	8.21499
Ss Myo9a	1.51448	0.261353	2.87475	0.519347	16.3411	6.10589	0.665958	1.9521	19.6669	17.3392
Ss Myo5a	0.147784	0.0343876	0.525616	0.161112	29.9599	1.04013	0.529414	0.127332	0.174449	3.30465
Ss Myo7ab	0.0241969	0	0.00876041	0.00532304	0.792831	0.00145044	0.0195661	0.00313744	0.443456	5.11475
Ss Myo10l	2.46272	1.31176	6.03882	1.80713	6.07722	6.17335	0.401651	2.82329	9.54896	8.78133
Ss Myo3b	0.036752	0.0172058	0.0247166	0.136677	1.27682	0.11696	0.00153948	1.15564	0.813269	0.776338
Ss Myo5c	1.97241	0.198848	4.04883	1.08023	0.574601	5.00248	0.0862328	4.23788	1.46275	3.03021
Ss MYH9a	1.62892	0.276026	19.547	18.6018	0.858901	48.41	0.0932944	2.33618	1.37274	30.2972
Ss MYH10	1.40812	0.033263	0.205026	0.496189	17.6969	0.583455	0.148925	0.131063	0.602639	7.9141
Ss Myo9ab	0.867086	0.0683243	2.50619	0.727523	9.40585	2.04653	0.122146	0.785849	1.98769	3.14585
Ss Myo5b	10.2228	5.43762	29.5587	9.47297	30.7179	15.3349	2.78288	11.1504	28.9136	38.1814
Ss Myo3a	0.00286778	0.0100682	0.0148796	0.0890899	2.45233	0.0360104	0.00113032	1.32893	0.429811	0.150523
Ss Myo18ab	3.99143	1.34251	4.84045	1.74279	5.26834	4.23533	2.44876	2.75932	1.12091	7.11997
Ss Myo1g	8.23456	0.606344	64.8528	15.9719	3.28295	21.147	0.17677	4.19047	2.68161	0.606122
Ss 10015614	0.0970862	0	0.105832	0.178621	0.0299003	0.179206	113.524	0.0206428	0.0202901	0.349153
Ss 10015615	0.00885595	0.00198938	0.0479499	0.0352681	0.0553883	0.6198	366.014	0.0089528	0	0.222179
Ss 10015508	0.342059	0.0535958	1.68494	0.770162	1.15307	22.1366	11811	0.361794	0.159333	0.169188
Ss MYH7b	146.139	0.00198196	0.0726612	0.00318636	0.0545754	0.2246	0.118441	0.00810779	0.189866	0.325033
Ss MYH10l	14.9612	3.78167	0.656252	1.61413	28.0136	1.17704	0.438037	0.18625	7.99742	1.01434
Ss MYH9b	31.9595	23.8915	170.666	48.0929	20.1861	141.476	3.15912	100.29	88.0659	70.1094
Ss MYH11b	0.0317561	0.0410087	0.628105	0.461947	0.16956	3.58898	0.00705305	7.5374	0.0661613	0.248758
Ss 10013951	0.0529515	0.031688	0.00885258	0.0136481	0.108138	0.00645257	0.00688853	0.0080765	0.0812903	0.00711857
Ss 10013952	0.0386454	0.0134701	0.0329755	0.016587	0.332864	0.00523597	0.00666454	0.00919342	0.0821925	0.0371358
Ss MYH11a	9.40393	2.70526	157.543	18.5991	10.5702	100.929	2.00021	274.895	13.8825	65.5225
Ss Myo7bb	0.0879126	0.287097	0.390148	0.858271	0.269454	0.0633515	0.0412459	67.799	0.425137	0.059808
Ss Myo16	0.0668731	1.18491	0.174561	0.179755	12.2202	0.631559	0.111747	0.0880889	1.14962	1.43368
Ss Myo1b	0.0193128	0.00534534	0.00830599	0.0230101	5.17961	0.00936566	0	0.00808526	0.268038	0.0536207
Ss MYH14	5.46805	0.410277	6.96114	1.21128	24.0863	32.6705	1.07319	6.03815	8.14508	2.98623
Ss Myo15ab	0.0125749	0.00105125	0.0259204	0.0194011	0.284549	0.108004	0.00238348	0.00785613	0.650921	2.99253
Ss Myo9b	3.57242	2.10596	12.6287	5.74183	10.5548	29.7179	0.287597	7.21524	11.9055	28.871
Ss 10008025	1254.08	0.0187861	0.0404485	0.0237802	0.0607914	0.100163	0.0956154	0.0567169	0.0780775	2.824
Ss 10008026	1.3115	0.00197249	5.54485	0.0551968	0.014292	3.0305	0.106043	0.00908306	0.0390932	0.054668
Ss 10008027	0.844242	0	0.231193	0.00696136	0.0544176	3.60388	2.08617	0	0.0542496	0.0539409
Ss Myo1e	6.39258	3.77498	10.3025	2.39537	5.93636	44.0266	0.956514	3.54709	4.39379	23.6015
Ss Myo1d	0.836607	0.980788	0.555165	0.490565	1.2057	2.07555	0.114048	7.08103	0.209579	0.296013
Ss Myo7aa	1.54324	0.0871216	0.696947	0.0928161	0.176793	0.0550629	0.0202895	0.0326688	0.742868	4.78278
Ss Myo1h	0.0270729	0.00413654	0.00970133	0.00166926	0.222857	0.0029855	0.00664844	0.0108955	0.462541	0.00912597
Ss MYH16	0.0154617	0.0209567	0.0692905	0.0500357	0.181051	0.158017	0.00581138	0.0790741	0.254719	0.0967067
Ss Myo1cl	14.7492	2.85302	14.986	5.99479	4.43924	19.4386	1.84091	41.6072	8.12776	19.6929
Ss Myo7b	0.130909	0.087097	0.352483	0.178051	0.35905	0.30992	0.0347187	54.3427	0.454681	0.0921922
Ss Myo1f	6.12762	0.95383	68.4855	22.1665	5.46725	19.2465	0.205799	6.3982	4.17396	0.692208
Ss Myo10	0.609429	2.3271	1.02663	0.562696	1.75917	5.15388	0.245309	3.33178	0.893563	3.33756
Ss Myo1hl	0.0513294	0.850562	0.732997	1.80489	0.113892	0.0108478	0	0.00608101	1.30415	0.0200018
Ss MYH6	146.673	0.00270918	0.0155529	0.00983881	0.0255985	0.10981	0.0361184	0.0274148	0.0240025	0.180243
Ss MYH7ba	0.0025368	0.032357	0.00314115	0.00519318	0.026596	0.0736032	0.000743686	0.000803106	0.0387454	0.0178922
Ss Myo6l	1.70374	2.89682	1.20387	3.77583	16.2311	6.02312	0.45923	55.523	4.22449	7.14743
Ss 10002778	0.0845052	0	0.00302969	0.0387252	0.0658195	0.191144	0.0814491	0.00140791	0.718816	0.0267474
Ss 10002779	0.378089	0.00596751	0.199919	0.0448756	0.176668	0.0433037	0.0398024	0.00780014	2.08458	0.0703535
Ss 10002780	0.00222907	0	0.0114126	0.00481286	0.0249034	2.34246	19.8992	0	0.0470647	0.046186
Ss 10001286	0.0365771	0.00444182	0.231309	0.114105	0.110457	1.65412	874.989	0.0384523	0.0091558	0.253235
Ss 10001287	0.00733956	0.00113735	0.0411892	0.00639661	0	0.122931	95.3174	4.9625e-09	0	0.00689393
Ss 10001285	0.00561646	0	0.0135747	0.0194739	0.0290352	0.276633	149.698	0.00680138	0.0199686	0.367969
