# Supplementary material for: Genome-Wide Identification, Characterization and Expression Profiling of myosin Family Genes in Sebastes schlegelii
Source: Genes (Basel). 2021 May 25;12(6):808. doi: 10.3390/genes12060808 (PMC8228858; doi:10.3390/genes12060808)
Supplement: Supplementary file 1 [file genes-12-00808-s001.zip › genes-1202531 supplementary/Table S2.xlsx]

## Sheet: Table S2
id	1-cell	32-cell	blastula	gastrula	somite	pre-hatching
Ss Myo6	0.360533	0.140443	0.26261	0.11533	0.463906	2.78493
Ss Myo10l1	0.138372	0.0198807	0.130771	0.0446198	0.82783	3.35736
Ss Myo9b	49.7407	94.6225	24.4137	8.7595	5.86331	6.2174
Ss 10021429	0.0105025	0.0176066	0.036423	0.0119829	0.0379755	0.152601
Ss 10021428	0.153058	0.0760056	0.166197	0.0175894	0	3.47183
Ss Myo15a	0.0903873	0.0595182	0.0517831	0.889532	0.018608	0.13598
Ss Myo1c	0.520091	1.13681	0.899823	0.595887	0.264545	1.86353
Ss Myo18aa	0.152243	0.358932	0.136324	0.441317	0.125537	2.38577
Ss Myo19	15.5538	27.4191	4.26449	0.947842	2.70696	1.727
Ss Myo9a	2.40199	51.1706	13.1852	2.27779	5.20221	4.2618
Ss Myo5a	0.579956	1.64236	0.466823	0.946903	0.518779	3.483
Ss Myo7ab	1.40879	6.90916	0.485322	0.978248	0.481364	2.84733
Ss Myo10l	2.34666	7.5994	1.49158	1.353	3.62319	4.2935
Ss Myo3b	0.263349	0.500262	0.944042	0.919583	0.412655	2.29621
Ss Myo5c	2.43647	5.46534	1.99213	1.06178	2.76717	1.83605
Ss MYH9a	6.89824	13.2506	3.50134	7.04051	18.4399	10.1188
Ss MYH10	2.15902	12.9045	1.37771	3.43476	2.77765	4.57091
Ss Myo9ab	0.180921	0.539105	0.224123	0.227796	0.587409	3.51654
Ss Myo5b	2.79957	14.5851	4.26096	11.5069	7.83307	12.8734
Ss Myo3a	0.187475	0.227714	0.70609	0.12786	0.48137	2.48738
Ss Myo18ab	6.24447	8.99626	1.87011	3.27615	2.06634	1.7533
Ss Myo1g	0.0831942	0.17132	0.043547	0.0590626	0.556935	0.296709
Ss 10015614	0	0.00785101	0	0.0102415	1.42453	1443.7
Ss 10015615	0	0.0202252	0	0.00750078	0.776205	162.659
Ss 10015508	0.0238084	0.0270189	0.560583	0.028575	0	0.224205
Ss MYH7b	0	0.00280686	0	0.0536774	4.83303	6.10522
Ss MYH10l	0.05722	0.298707	0.0183665	3.29086	2.54112	4.22952
Ss MYH9b	8.95196	34.4182	13.1912	11.3478	17.3074	16.86
Ss MYH11b	0.172094	0.297436	0.101893	0.0283404	0.046901	0.050877
Ss 10013951	0	0.00442973	0.0183861	0.00153247	0.0109185	0.536549
Ss 10013952	0.0107262	0	0	0.00360416	0	0.505216
Ss MYH11a	1.25998	0.807852	0.102394	0.148573	7.56404	6.73051
Ss Myo7bb	0.0097942	0.00893619	0	0.145426	0.0834531	0.760418
Ss Myo16	0.165141	1.31995	0.140022	0.43696	1.3493	2.18444
Ss Myo1b	0	0.0652116	0.089267	0.077279	0.0481606	0.503356
Ss MYH14	0.26011	1.36772	1.76675	2.05231	12.0034	9.99628
Ss Myo15ab	0.720116	1.29983	0.180144	0.0786016	0.297253	0.144569
Ss Myo9b	48.8023	37.4977	79.7537	9.10034	11.1275	9.84232
Ss 10008025	0	0	0	0.560763	0.0473131	6.6495
Ss 10008026	0.0960318	0.0160568	0.000161481	0.00883748	0.00491028	0.191971
Ss 10008027	0	0.0089252	0.102719	0.00357007	0.00361909	0.450592
Ss Myo1e	36.4634	36.5069	3.27479	14.0197	7.33871	5.52037
Ss Myo1d	0.131218	0.962981	0.479132	1.07001	0.381439	0.717937
Ss Myo7aa	5.43527	5.74203	1.80728	0.127589	0.239485	0.897047
Ss Myo1h	0	0	0	0.00704602	0.0250714	0.228943
Ss MYH16	0.0533754	0.0707237	0.0369493	0.209033	0.0581131	0.0824742
Ss Myo1cl	3.66	4.32764	2.68632	17.1282	9.8098	5.63932
Ss Myo7b	0.203775	0.158031	0.071306	1.24512	0.550141	3.81036
Ss Myo1f	0.22911	0.164891	0.152247	0.0285124	0.74877	0.888519
Ss Myo10	0.0577377	0.417219	0.0370483	1.12436	3.63077	2.81957
Ss Myo1hl	0.019949	0.011978	0	0	0.0357215	0.461252
Ss MYH6	0	0.00202899	0	0.0439491	0.395792	0.354656
Ss MYH7ba	0	0.00718319	0	0.00167152	0.00345602	1.13044
Ss Myo6l	6.47528	5.93454	0.816885	1.23397	3.69802	8.25805
Ss 10002778	0	0	0	0.0089673	0.00846074	1.38162
Ss 10002779	0.0103531	2.97143e-10	0	0.113736	0.106458	0.517491
Ss 10002780	0	0.007574	0.044323	0.0048387	0.00491458	13.3117
Ss 10001286	0.0494415	0.0172043	0	0.0124515	0.0318031	9.09967
Ss 10001287	0.0358327	0.00431981	0.034099	0.00969702	0	0.579001
Ss 10001285	0.0641023	0	0.0510493	0.0123596	0.0256585	28.7643
