# Supplementary material for: Genome-Wide Identification, Characterization and Expression Profiling of myosin Family Genes in Sebastes schlegelii
Source: Genes (Basel). 2021 May 25;12(6):808. doi: 10.3390/genes12060808 (PMC8228858; doi:10.3390/genes12060808)
Supplement: Supplementary file 1 [file genes-12-00808-s001.zip › genes-1202531 supplementary/Table S3 .csv]

gene id	0h	24h	48h	72h
10023190	1	1	1.010324201	1.004449567
10023071	1.034110934	1.005540849	1.008463202	1.025073766
10022133	11.64080001	10.01803999	11.71773332	9.750736671
10021429	1.0580087	1.006725031	1	1.145108668
10021428	1.145291201	1.116667334	1.248611334	6.003583329
10021053	1.007089811	1	1	1.004362493
10020742	121.726	109.8999999	145.59	122.3196667
10020693	3.672853332	2.613190002	3.064153333	3.040029997
10020564	11.01095333	5.150836671	5.148253329	4.759419997
10020515	2.15782	1.764465666	1.831372	1.844227
10020238	2.531326665	2.365863336	1.810365334	1.617660999
10020142	1.090736067	1.005363366	1.008867034	1.004607433
10019954	14.97040001	9.505926675	9.884950002	10.83935999
10019886	1	1	1	1.006986434
10019595	10.06852668	5.935636667	4.865576665	5.796643332
10017356	1.081724368	1.069585466	1.031583101	1.070735532
10017352	16.13996665	5.144539996	4.870929996	4.437326669
10016997	24.81993335	10.96639334	12.51446667	8.08832
10016853	11.26821334	25.68706667	20.96269999	15.74916667
10016640	1	1.007058967	1.003210484	1
10016409	17.86753333	9.359506667	9.64969334	9.659329989
10015953	1.010894233	1.011236368	1.006199368	1.074704534
10015615	1.033839433	1.045170567	1.114487	6.850086664
10015614	1.093986866	1.056895634	1.125060401	1.358984668
10015508	1.178574233	1.0967104	1.086754367	1.802079665
10015376	1.323973666	1.567684332	2.808320001	4.037673337
10014110	124.763	42.61309998	57.31146671	46.01819997
10014071	496.7780003	198.7063336	193.2896666	152.0993335
10013980	1	1	1.002797967	1.002356828
10013952	1.105454266	1.097206766	1.106561166	1.082848666
10013951	1.551138999	1.818752666	1.515679334	1.405414665
10013870	1.370887	1.137762899	1.222041	1.313634667
10011528	1.303401	1.164281667	1.184698668	1.117292501
10010463	2.443469998	1.751570669	1.952512001	2.103477336
10009831	36.52106663	17.21943332	21.52646667	16.00876668
10009505	1.205952333	1.024790468	1.019926432	1.083291968
10009486	1.012819042	1.013872877	1.023504367	1.012507633
10008241	11.2711	6.009243329	3.593543331	4.344313332
10008027	1.020972762	1.007896196	1.037971999	1.135024267
10008026	1.00305372	1.005588034	1	1.004800566
10008025	1.090158333	1.195367665	1.383760333	1.871420666
10022049	1.0450626	1.979650667	2.540233333	1.684741
10006583	1.014359421	1	1	1
10007130	10.85910999	12.73946667	11.15201333	11.89639999
10006738	22.77103333	7.769453325	7.574410007	6.648186667
10006792	1	1	1	1
10005973	2.206913336	1.281111999	1.132177266	1.310041667
10005910	84.50443337	84.63443338	68.18143335	63.74256669
10005522	1.167925	1.111290301	1.083095033	1.081651401
10005223	1.005792234	1.011294299	1.0156144	1.009184901
10004826	9.693889993	16.87173335	16.18306666	10.74407667
10004125	1	1	1	1
10003383	1	1	1	1.00243255
10004021	1.227192999	1.204638666	1.341847332	1.950145333
10002780	6.833593327	4.971603339	6.175486661	26.97303333
10002779	1.161359	1.141936901	1.143499	1.381166665
10002778	1.950259001	1.456644334	1.466615667	4.873753331
10001286	1.498015334	1.165625667	1.1308	2.706963332
10001287	1	1.00E+00	1.003732309	1.170327667
10001285	1.127493267	1.207001334	1.176921666	17.09329666
gene id	0h	24h	48h	72h
Ss Myo6a	0	0	0.0103242	0.004449567
Ss Myo10l1	0.034110933	0.02519527	0.008463203	0.025073767
Ss Myo9b	10.6408	10.06819667	10.71773333	8.750736667
Ss 10021429	0.0580087	0.03264413	0	0.145108667
Ss 10021428	0.1452912	0.097343533	0.248611333	5.003583333
Ss Myo15a	0.00708981	0.003331543	0	0.004362493
Ss Myo1c	120.726	116.994	144.59	121.3196667
Ss Myo18aa	2.672853333	2.321083333	2.064153333	2.04003
Ss Myo19	10.01095333	8.071896667	4.148253333	3.75942
Ss Myo9a	1.15782	1.011532	0.831372	0.844227
Ss Myo5a	1.531326667	1.488086667	0.810365333	0.617661
Ss Myo7ab	0.090736067	0.0697199	0.008867033	0.004607433
Ss Myo10l	13.9704	12.14448333	8.88495	9.83936
Ss Myo3b	0	0	0	0.006986433
Ss Myo5c	9.068526667	7.668886667	3.865576667	4.796643333
Ss MYH9a	0.081724367	0.0664657	0.0315831	0.070735533
Ss MYH10	15.13996667	11.26042333	3.87093	3.437326667
Ss Myo9ab	23.81993333	19.5056	11.51446667	7.08832
Ss Myo5b	10.26821333	14.45614667	19.9627	14.74916667
Ss Myo3a	0	0	0.003210483	0
Ss Myo18ab	16.86753333	14.07016667	8.649693333	8.65933
Ss Myo1g	0.010894233	0.0221306	0.006199367	0.074704533
Ss 10015615	0.033839433	0.031669867	0.114487	5.850086667
Ss 10015614	0.093986867	0.078272367	0.1250604	0.358984667
Ss 10015508	0.178574233	0.180962167	0.086754367	0.802079667
Ss MYH7b	0.323973667	0.409051333	1.80832	3.037673333
Ss MYH10l	123.763	96.3781	56.31146667	45.0182
Ss MYH9b	495.778	396.4516667	192.2896667	151.0993333
Ss MYH11b	0	0	0.002797967	0.002356827
Ss 10013952	0.105454267	0.075139033	0.106561167	0.082848667
Ss 10013951	0.551139	0.607016	0.515679333	0.405414667
Ss MYH11a	0.370887	0.302554667	0.222041	0.313634667
Ss Myo7bb	0.303401	0.241488333	0.184698667	0.1172925
Ss Myo16	1.44347	1.230371	0.952512	1.103477333
Ss Myo1b	35.52106667	29.43196667	20.52646667	15.00876667
Ss MYH14	0.205952333	0.1306276	0.019926433	0.083291967
Ss Myo15ab	0.012819043	0.006225187	0.023504367	0.012507633
Ss Myo9b	10.2711	8.5145	2.593543333	3.344313333
Ss 10008027	0.020972763	0.008640297	0.037972	0.135024267
Ss 10008026	0.00305372	0.005588033	0	0.004800567
Ss 10008025	0.090158333	0.134516333	0.383760333	0.871420667
Ss Myo1h	8.495186667	7.75541	6.606856667	6.86789
Ss Myo1e	0.006191867	0.006191867	0	0
Ss Myo1d	9.85911	10.71877	10.15201333	10.8964
Ss Myo7aa	21.77103333	16.92147667	6.57441	5.648186667
Ss MYH16	0	0	0	0
Ss Myo1cl	1.206913333	0.986332667	0.132177267	0.310041667
Ss Myo7b	83.50443333	85.12203333	67.18143333	62.74256667
Ss Myo1f	0.167925	0.1346052	0.083095033	0.0816514
Ss Myo10	0.005792233	0.005792233	0.0156144	0.0091849
Ss Myo1hl	8.69389	10.73655667	15.18306667	9.744076667
Ss MYH6	0	0	0	0
Ss MYH7ba	0	0	0	0.00243255
Ss Myo6l	0.227193	0.227065667	0.341847333	0.950145333
Ss 10002780	5.833593333	5.308366667	5.175486667	25.97303333
Ss 10002779	0.161359	0.1431229	0.143499	0.381166667
Ss 10002778	0.950259	0.727662333	0.466615667	3.873753333
Ss 10001286	0.498015333	0.357976333	0.1308	1.706963333
Ss 10001287	0	1.02E-07	0.00373231	0.170327667
Ss 10001285	0.127493267	0.162482767	0.176921667	16.09329667
